# Supplementary material for: Dendrochilum hampelii (Coelogyninae, Epidendroideae, Orchidaceae) traded as ‘Big Pink’ is a new species, not a hybrid: evidence from nrITS, matK and ycf1 sequence data
Source: PhytoKeys. 2015 Oct 1;(56):83–97. doi: 10.3897/phytokeys.56.5432 (PMC4611750; doi:10.3897/phytokeys.56.5432)
Supplement: XML Treatment for Dendrochilum hampelii [file phytokeys.56.5432-treatment1.xml]

<!DOCTYPE tp:taxon-treatment
  PUBLIC "-//TaxonX//DTD Taxonomic Treatment Publishing DTD v0 20100105//EN" "tax-treatment-NSO.dtd">
<tp:taxon-treatment xmlns:tp="http://www.plazi.org/taxpub"><tp:treatment-meta><kwd-group><label>Taxon classification</label><kwd><named-content content-type="kingdom">Plantae</named-content></kwd><kwd><named-content content-type="order">Asparagales</named-content></kwd><kwd><named-content content-type="family">Orchidaceae</named-content></kwd></kwd-group><mixed-citation publication-type="journal"><person-group><name><surname>Sulistyo</surname><given-names>Bobby P.</given-names></name><name><surname>Boos</surname><given-names>Ronny</given-names></name><name><surname>Cootes</surname><given-names>James E.</given-names></name><name><surname>Gravendeel</surname><given-names>Barbara</given-names></name></person-group><article-title><italic><tp:taxon-name><tp:taxon-name-part taxon-name-part-type="genus">Dendrochilum</tp:taxon-name-part> <tp:taxon-name-part taxon-name-part-type="species">hampelii</tp:taxon-name-part></tp:taxon-name></italic> (<tp:taxon-name><tp:taxon-name-part taxon-name-part-type="subtribe">Coelogyninae</tp:taxon-name-part></tp:taxon-name>, <tp:taxon-name><tp:taxon-name-part taxon-name-part-type="subfamily">Epidendroideae</tp:taxon-name-part></tp:taxon-name>, <tp:taxon-name><tp:taxon-name-part taxon-name-part-type="family">Orchidaceae</tp:taxon-name-part></tp:taxon-name>) traded as ‘Big Pink’ is a new species, not a hybrid: evidence from <abbrev xmlns:xlink="http://www.w3.org/1999/xlink" xlink:title="nuclear ribosomal internal transcribed spacer" xlink:type="simple">nrITS</abbrev>, <italic>mat</italic>K and <italic>ycf</italic>1 sequence data</article-title><source>PhytoKeys</source><day>1</day><month>10</month><year>2015</year><volume>2015</volume><issue>56</issue><fpage>83</fpage><lpage>97</lpage><pub-id pub-id-type="doi">10.3897/phytokeys.56.5432</pub-id></mixed-citation></tp:treatment-meta><tp:nomenclature><tp:taxon-name>
                        <tp:taxon-name-part taxon-name-part-type="genus">Dendrochilum</tp:taxon-name-part>
                        <tp:taxon-name-part taxon-name-part-type="species">hampelii</tp:taxon-name-part>
                        <object-id xmlns:xlink="http://www.w3.org/1999/xlink" content-type="ipni" xlink:type="simple">urn:lsid:ipni.org:names:77150223-1</object-id>
                    </tp:taxon-name><tp:taxon-authority>Sulistyo, Gravend., R.Boos &amp; Cootes</tp:taxon-authority><tp:taxon-status xmlns:xlink="http://www.w3.org/1999/xlink" xlink:type="simple">sp. nov.</tp:taxon-status><xref ref-type="fig" rid="F3">Figs 3</xref><xref ref-type="fig" rid="F4">, 4</xref></tp:nomenclature><tp:treatment-sec sec-type="Type"><title>Type.</title><p>Sine loco et anno, <italic>Perry 490</italic> (holotype L!).</p></tp:treatment-sec><tp:treatment-sec sec-type="Diagnosis"><title>Diagnosis.</title><p>This new species is similar to <italic><tp:taxon-name><tp:taxon-name-part taxon-name-part-type="genus">Dendrochilum</tp:taxon-name-part> <tp:taxon-name-part taxon-name-part-type="species">propinquum</tp:taxon-name-part></tp:taxon-name></italic> Ames, but is distinguished by its larger flowers with petals proportionally broader (1.4–1.5×) than the sepals, a broadly cordate labellum (6.8–8.0 × 7.2–7.6 m) and acute stelidia.</p><p>Medium-sized, tufted epiphytic herb. <italic>Roots</italic> appearing from the rhizome, ca. 2.7 mm in diameter. <italic><tp:taxon-name><tp:taxon-name-part taxon-name-part-type="genus">Pseudobulbs</tp:taxon-name-part></tp:taxon-name></italic> tightly clustered on a short rhizome, fusiform, 3.5–5.0 cm long, 0.5–1.4 cm in diameter, longitudinally striated when dry, 1-leaved, initially covered by ca. 3 imperfectly to nearly perfectly tubular, rounded to acute cataphylls that soon disintegrate into persistent fibers. <italic>Leaves</italic> convolute, dorsiventrally flattened, petiolate; petiole channeled, 3.0–4.5 cm long; lamina (ob)lanceolate, obtuse, 13.0–20.0 × 3.7–5 cm, subcoriaceous, with 7–8 distinct (and many indistinct) nerves. <italic>Inflorescence</italic> synanthous, racemose; peduncle suberect, arched, slender, somewhat flattened, 18.0–21.2 cm long, sparsely and finely setose; rachis pendent with distichously alternating flowers (but the rachis axis twisted so as to produce a cylindrical inflorescence), many-flowered with internodes of 3–7 mm, somewhat furrowed, 20.0–27.5 cm long, sparsely and finely setose, basally with 1 appressed non-floriferous bract; flowering starting from the proximal part of the rachis. <italic>Floral bracts</italic> glumaceous, broadly lanceolate to (ovate-)oblong when flattened, obtuse to acute, 4.0–9.5 × 2.2–4.3 mm, entire, <!--PageBreak--><!--PageBreak--><!--PageBreak-->9- to 19-nerved from the base, finely setose on the dorsal side. <italic>Flowers</italic> non-resupinate, pinkish salmon-coloured (Fig. <xref ref-type="fig" rid="F4">4A–B</xref>) or pale yellow (Fig. <xref ref-type="fig" rid="F4">4C</xref>) with yellow anther. <italic>Sepals</italic> recurved with revolute margins, entire, obtuse to rounded, minutely mucronate, glabrous, 3- to 5-veined from the base; dorsal sepal lanceolate-oblong, 8.7–11.0 × 3.5–3.7 mm when flattened; lateral sepals ovate-oblong, slightly oblique, 8.1–10.0 × 3.7–4.0 mm when flattened. <italic>Petals</italic> recurved with flat margins, broadly (ovate-)elliptic, often with a subbasal fold in either side, rounded to acute, 8.4–11.1 × 5.4–5.7 mm, 1.4–1.5 times as wide as the sepals, entire, glabrous, 3- to 5-veined from the base. <italic>Labellum</italic> firmly attached, sessile, describing a right to obtuse angle to the column, flat, broadly cordate with entire margins, acute to short-acuminate, 6.8–8.0 × 7.2–7.6 mm, without ornaments, glabrous and smooth, 5- to 7-veined from the base. <italic>Column</italic> suberect, straight, semiterete, 1.7–2.1 mm long, smooth, distally prolonged into a truncate to obscurely 3-lobed wing that distinctly exceeds the anther; stelidia appearing from the distal part of column proper, erect, falcately triangular-oblong, acute, subequal to the apical wing; anther circular to transversely elliptic in upper view, rounded in front, lobed at the back, with a small wart on top; pollinia 4, ellipsoid, devoid of caudicles; rostellum slightly protruding, flat, semicircular; fertile stigma part crescent-shaped, concave. <italic>Ovary</italic> (including pedicel) subterete, slightly longitudinally furrowed, twisted through 180°, distally incurved, 3.8–4.5 mm long, glabrous. <italic>Fruit</italic> not seen.</p><fig id="F3" position="float" orientation="portrait"><label>Figure 3.</label><caption><p><italic><tp:taxon-name><tp:taxon-name-part taxon-name-part-type="genus">Dendrochilum</tp:taxon-name-part> <tp:taxon-name-part taxon-name-part-type="species">hampelii</tp:taxon-name-part></tp:taxon-name></italic>: <bold>a</bold> habit <bold>b</bold> floral bract <bold>c</bold> flower <bold>d</bold> flower (sepals and petals removed) <bold>e</bold> dorsal sepal <bold>f</bold> petal <bold>g</bold> lateral sepal <bold>h</bold> labellum <bold>i</bold> column, front view <bold>j</bold> anther <bold>k</bold> pollinia. Drawing by Esmee Winkel based on <italic>Hort. bot. Leiden 20130654</italic> (L! [spirit no. WAG0116920]).</p></caption><graphic xmlns:xlink="http://www.w3.org/1999/xlink" xlink:href="phytokeys-056-083-g003.jpg" position="float" orientation="portrait" xlink:type="simple" id="oo_58926.jpg"/></fig><fig id="F4" position="float" orientation="portrait"><label>Figure 4.</label><caption><p><italic><tp:taxon-name><tp:taxon-name-part taxon-name-part-type="genus">Dendrochilum</tp:taxon-name-part> <tp:taxon-name-part taxon-name-part-type="species">hampelii</tp:taxon-name-part></tp:taxon-name></italic>: <bold>A</bold> portion of inflorescence of cultivated pinkish salmon-coloured form <bold>B</bold> habit. Photographs by Lubbert Westra of <italic>Hort. bot. Leiden 20130654</italic> (L! [spirit no. WAG0116920]) <bold>C</bold> portion of inflorescence of pale yellow-coloured form of a plant growing in the wild in the Philippines in the Misamis Oriental province of the island of Mindanao. Photograph by James Cootes.</p></caption><graphic xmlns:xlink="http://www.w3.org/1999/xlink" xlink:href="phytokeys-056-083-g004.jpg" position="float" orientation="portrait" xlink:type="simple" id="oo_58927.jpg"/></fig></tp:treatment-sec><tp:treatment-sec sec-type="material"><title>Additional material examined.</title><p>PHILIPPINES? Sine loco et anno, <italic>sine coll./cult. Hort. bot. Leiden 20130654</italic> (L! [spirit no. WAG0116920]).</p></tp:treatment-sec><tp:treatment-sec sec-type="Etymology"><title>Etymology.</title><p>The specific epiphet honours Georg Hampel, who was one of the first to provide us with study material of the newly described species.</p></tp:treatment-sec><tp:treatment-sec sec-type="Distribution and ecology"><title>Distribution and ecology.</title><p>The species occurs in the wild in the Philippines in the northern provinces of Bukidnon and Misamis Oriental on the island of Mindanao (Fig. <xref ref-type="fig" rid="F4">4C</xref>). It grows as an epiphyte at elevations approximately 1,200 m above sea level among mosses on the trunks and branches of trees. Fresh flowers of plants observed in the wild were pale yellow whereas fresh flowers of the cultivated plants studied were pinkish salmon-coloured. We do not consider this reason to describe them as a different variety or forma as color dimorphism is known to occur in other <tp:taxon-name><tp:taxon-name-part taxon-name-part-type="subtribe">Coelogyninae</tp:taxon-name-part></tp:taxon-name> as well (<xref ref-type="bibr" rid="B13">Gravendeel 2000</xref>).</p></tp:treatment-sec><tp:treatment-sec sec-type="Reproductive biology"><title>Reproductive biology.</title><p>The live plant in Leiden flowered in mid-December. Attempts to pollinate flowers of <italic><tp:taxon-name><tp:taxon-name-part taxon-name-part-type="genus">Dendrochilum</tp:taxon-name-part> <tp:taxon-name-part taxon-name-part-type="species">hampelii</tp:taxon-name-part></tp:taxon-name></italic> were made using pollinia from the same flower and pollinia from a different flower in the same inflorescence. None of these efforts led to fruit formation. This indicates that <italic><tp:taxon-name><tp:taxon-name-part taxon-name-part-type="genus">Dendrochilum</tp:taxon-name-part> <tp:taxon-name-part taxon-name-part-type="species">hampelii</tp:taxon-name-part></tp:taxon-name></italic> is probably self-incompatible, as previously demonstrated for <italic><tp:taxon-name><tp:taxon-name-part taxon-name-part-type="genus">Dendrochilum</tp:taxon-name-part> <tp:taxon-name-part taxon-name-part-type="species">longibracteatum</tp:taxon-name-part></tp:taxon-name></italic> Pfitzer (<xref ref-type="bibr" rid="B22">Pedersen 1995</xref>), although it should be noted that experimental pollination was severely challenged by the small size of the stigmatic cavity.</p></tp:treatment-sec><tp:treatment-sec sec-type="Conservation status"><title>Conservation status.</title><p>Although the species occurs in cultivation we as yet know very little about the distribution and abundance of <italic><tp:taxon-name><tp:taxon-name-part taxon-name-part-type="genus">Dendrochilum</tp:taxon-name-part> <tp:taxon-name-part taxon-name-part-type="species">hampelii</tp:taxon-name-part></tp:taxon-name></italic> in the wild. As such, we recommend the species to be considered for the Data Deficient category of the IUCN Red List of Threatened Species (<xref ref-type="bibr" rid="B18">IUCN 2012</xref>).</p><!--PageBreak--></tp:treatment-sec><ref-list><ref id="B13"><mixed-citation xmlns:xlink="http://www.w3.org/1999/xlink" xlink:type="simple"><person-group><name name-style="western"><surname>Gravendeel</surname><given-names>B</given-names></name></person-group> (<year>2000</year>) <source>Reorganising the orchid genus <italic><tp:taxon-name><tp:taxon-name-part taxon-name-part-type="genus">Coelogyne</tp:taxon-name-part></tp:taxon-name></italic> – a phylogenetic classification based on molecules and morphology</source>. <publisher-name>Grafische Vormgeving Kanters</publisher-name>, <publisher-loc>Sliedrecht</publisher-loc>, <fpage>1</fpage>–<lpage>208</lpage>. </mixed-citation></ref><ref id="B22"><mixed-citation xmlns:xlink="http://www.w3.org/1999/xlink" xlink:type="simple"><person-group><name name-style="western"><surname>Pedersen</surname><given-names>HÆ</given-names></name></person-group> (<year>1995</year>) <article-title>Anthecological observations on <italic><tp:taxon-name><tp:taxon-name-part taxon-name-part-type="genus">Dendrochilum</tp:taxon-name-part> <tp:taxon-name-part taxon-name-part-type="species">longibracteatum</tp:taxon-name-part></tp:taxon-name></italic>—a species pollinated by facultatively anthophilous insects.</article-title> <source>Lindleyana</source> <volume>10</volume>: <fpage>19</fpage>–<lpage>28</lpage>. </mixed-citation></ref><ref id="B18"><mixed-citation xmlns:xlink="http://www.w3.org/1999/xlink" xlink:type="simple"><institution xlink:type="simple">IUCN</institution> (<year>2012</year>) <source>IUCN red list of threatened species categories and criteria, vers. 3.1</source>. <edition>Second edition</edition>. <publisher-name>IUCN</publisher-name>, <publisher-loc>Gland, Switzerland and Cambridge, UK</publisher-loc>, <size units="page">iv + 32 pp</size>. </mixed-citation></ref></ref-list></tp:taxon-treatment>
